# Supplementary material for: Identification and evaluation of probiotic potential of Bifidobacterium breve AHC3 isolated from chicken intestines and its effect on necrotizing enterocolitis (NEC) in newborn SD rats
Source: PLoS One. 2023 Nov 2;18(11):e0287799. doi: 10.1371/journal.pone.0287799 (PMC10621988; doi:10.1371/journal.pone.0287799)
Supplement: S1 Table — (XLSX) [file pone.0287799.s001.xlsx]

## Sheet: Sheet1
	Tolerance to artificial simulated gastric juice, 3 h survival rate (%)								Tolerance to artificial simulated intestinal juice, 5 h survival rate (%)
ACH2	66.52	71.44	62.58	66.8467	4.43902			ACH2	53.64	61.05	56.71	57.1333	3.72309
ACH3	80.06	73.42	77.5	76.9933	3.34887			ACH3	66.38	62.72	66.95	65.35	2.29541
ACH5	8.95	10.3	7.65	8.96667	1.32508			ACH5	0	0	0	0	0
ACH6	69.13	74.08	77.76	73.6567	4.33055			ACH6	63.25	59.74	58.29	60.4267	2.5503
ACH9	82.65	79.9	71.41	77.9867	5.85918			ACH9	69.71	65.34	67.52	67.5233	2.185
ACH10	76.37	87.28	84.53	82.7267	5.67415			ACH10	69.34	72.9	76.63	72.9567	3.64533
ACH12	69.54	72.84	73.09	71.8233	1.98137			ACH12	68.59	61.21	59.8	63.2	4.72082
ACH13	23.25	23.51	30.28	25.68	3.98584			ACH23	11.17	9.25	6.74	9.05333	2.22154
ACH15	69.9	60.71	65.32	65.31	4.59501			ACH15	50.77	58.09	52.35	53.7367	3.85198
ACH16	20.74	11.25	17.89	16.6267	4.8695			ACH16	7.51	5.28	10.44	7.74333	2.5879
ACH17	3.76	6.68	4.73	5.05667	1.48716			ACH17	0	0	0	0	0
ACH19	52.34	61.23	59.44	57.67	4.70188			ACH19	53.58	46.93	54	51.5033	3.96619
ACH21	90.63	88.54	86.35	88.5067	2.14019			ACH21	71.34	77.41	80.96	76.57	4.8647
ACH22	9.87	6.27	4.91	7.01667	2.56292			ACH22	0	0	0	0	0
ACH24	65.97	60.43	68.76	65.0533	4.23998			ACH24	50.05	59.14	53.32	54.17	4.60423
ACH25	6.18	7.22	6.2	6.53333	0.594755			ACH25	0	0	0	0	0
ACH26	84.84	80.19	82.37	82.4667	2.32651			ACH26	69.83	60.55	75.26	68.5467	7.4385
ACH27	65.2	67.03	67.11	66.4467	1.08039			ACH27	59.45	62.4	54.78	58.8767	3.84222
ACH28	94.83	85.64	90.74	90.4033	4.60424			ACH28	85.92	77.89	75.03	79.6133	5.64583
ACH30	11.22	8.35	6.36	8.64333	2.44324			ACH30	0	0	0	0	0
ACH32	87.39	80.13	76.45	81.3233	5.56677			ACH32	76.37	68.52	66.31	70.4	5.28694
BB-12	75.45	70.92	80.11	75.4933	4.59515			BB-12	60.89	71.46	69.5	67.2833	5.62285
