# Supplementary material for: Identification and evaluation of probiotic potential of Bifidobacterium breve AHC3 isolated from chicken intestines and its effect on necrotizing enterocolitis (NEC) in newborn SD rats
Source: PLoS One. 2023 Nov 2;18(11):e0287799. doi: 10.1371/journal.pone.0287799 (PMC10621988; doi:10.1371/journal.pone.0287799)
Supplement: S2 Table — (XLSX) [file pone.0287799.s002.xlsx]

## Sheet: Sheet1
Adhesion capacity to HT-29 Cell
ACH2	4.63	9.27	6.94	6.94667	2.32001
ACH3	20.87	21.12	19.09	20.36	1.10693
ACH6	2.22	1.83	2.14	2.06333	0.205994
ACH9	24.4	18.56	17.5	20.1533	3.71571
ACH10	15.7	18.53	17	17.0767	1.41656
ACH12	27.09	25.42	23.83	25.4467	1.63016
ACH15	4.61	7.75	8.4	6.92	2.02675
ACH19	2.04	3.96	4.45	3.48333	1.27375
ACH21	18.63	18.7	15.24	17.5233	1.97773
ACH24	16.88	14.2	13.82	14.9667	1.66785
ACH26	3.27	6.94	5.7	5.30333	1.86688
ACH27	6.75	7.08	5.99	6.60667	0.558957
ACH28	28.56	24.36	22.38	25.1	3.15576
ACH32	17.85	16.9	14.72	16.49	1.60477
BB-12	20.69	24.81	29.45	24.9833	4.38257
