# Supplementary material for: Identification and evaluation of probiotic potential of Bifidobacterium breve AHC3 isolated from chicken intestines and its effect on necrotizing enterocolitis (NEC) in newborn SD rats
Source: PLoS One. 2023 Nov 2;18(11):e0287799. doi: 10.1371/journal.pone.0287799 (PMC10621988; doi:10.1371/journal.pone.0287799)
Supplement: S3 Table — (XLSX) [file pone.0287799.s003.xlsx]

## Sheet: Sheet1
	DPPH radical scavenging activity									ABTS+ radical scavenging activity								Superoxide anion scavenging activity
ACH3	78.08	79.31	80.56	79.3167	1.24001				ACH3	91.51	85.13	88.4	88.3467	3.19033			ACH3	21.59	19.11	24.24	21.6467	2.56547
ACH9	32.73	26.41	32.98	30.7067	3.72312				ACH9	46.43	38.45	46.71	43.8633	4.69017			ACH9	11.59	8.96	6.62	9.05667	2.48641
ACH10	88.12	79.78	92.55	86.8167	6.484				ACH10	83.04	91.36	97.54	90.6467	7.27627			ACH10	20.41	28.23	27.73	25.4567	4.37769
ACH12	39.74	38.33	46.2	41.4233	4.19636				ACH12	72.3	71.57	79.46	74.4433	4.35987			ACH12	6.65	4.07	4.58	5.1	1.36635
ACH21	33.9	40.85	31.48	35.41	4.86408				ACH21	60.36	69.45	57.11	62.3067	6.39617			ACH21	4.3	2.85	5.26	4.13667	1.21327
ACH24	65.05	71.06	69.89	68.6667	3.18629				ACH24	75.83	86.18	88.9	83.6367	6.8962			ACH24	30.09	41.49	33.46	35.0133	5.85659
ACH28	72.34	61.51	60.11	64.6533	6.69355				ACH28	72.85	79.42	83.46	78.5767	5.35504			ACH28	20.77	16.14	24.28	20.3967	4.08282
ACH32	68.97	52.36	64.84	62.0567	8.64773				ACH32	69.12	79.43	75.55	74.7	5.20729			ACH32	3.56	7.2	4.97	5.24333	1.83533
BB-12	86.91	75.26	90.55	84.24	7.98703				BB-12	94.87	83.29	83.4	87.1867	6.65419			BB-12	19.11	12.08	12.25	14.48	4.0106
