# Supplementary material for: Identification and evaluation of probiotic potential of Bifidobacterium breve AHC3 isolated from chicken intestines and its effect on necrotizing enterocolitis (NEC) in newborn SD rats
Source: PLoS One. 2023 Nov 2;18(11):e0287799. doi: 10.1371/journal.pone.0287799 (PMC10621988; doi:10.1371/journal.pone.0287799)
Supplement: S4 Table — (XLSX) [file pone.0287799.s004.xlsx]

## Sheet: Sheet1
			E. coli (mm)								S. aureus (mm)								S. enterica (mm)									S. sonnei (mm)
ACH3	9.8	15.2	10.1	11.7	3.0348			ACH3	18.8	15.4	14.2	16.1333	2.38607			ACH3	12.1	8.3	10.5	10.3	1.90788				ACH3	8.3	11.8	8.5	9.53333	1.96554
ACH10	0	0	0	0	0			ACH10	14.2	11.3	12	12.5	1.51327			ACH10	11.2	9.6	12.9	11.2333	1.65025				ACH10	7.4	10.1	8.4	8.63333	1.36504
ACH24	9.2	10.1	12.9	10.7333	1.92959			ACH24	10.5	8.7	7.2	8.8	1.65227			ACH24	0	0	0	0	0				ACH24	0	0	0	0	0
ACH28	7.5	8.8	7.5	7.93333	0.750555			ACH28	7	10.5	7.7	8.4	1.85203			ACH28	7	8.7	9.9	8.53333	1.45717				ACH28	0	0	0	0	0
BB-12	20.5	16.7	14.4	17.2	3.08058			BB-12	14.9	8.7	9.6	11.0667	3.35012			BB-12	18.9	16.4	14.7	16.6667	2.11266				BB-12	11.5	8.6	10	10.0333	1.45029
