# Supplementary material for: Identification and evaluation of probiotic potential of Bifidobacterium breve AHC3 isolated from chicken intestines and its effect on necrotizing enterocolitis (NEC) in newborn SD rats
Source: PLoS One. 2023 Nov 2;18(11):e0287799. doi: 10.1371/journal.pone.0287799 (PMC10621988; doi:10.1371/journal.pone.0287799)
Supplement: S5 Table — (XLSX) [file pone.0287799.s005.xlsx]

## Sheet: Sheet1
			Cell viability
Control	99.24	99.89	98.67	99.2667	0.610437
BB-12	90.23	95.76	97.41	94.4667	3.76067
ACH3	96.61	92.38	91.85	93.6133	2.60868
Control	99.2667	0.610437
BB-12	94.4667	3.76067
ACH3	93.6133	2.60868
