# Supplementary material for: Identification and evaluation of probiotic potential of Bifidobacterium breve AHC3 isolated from chicken intestines and its effect on necrotizing enterocolitis (NEC) in newborn SD rats
Source: PLoS One. 2023 Nov 2;18(11):e0287799. doi: 10.1371/journal.pone.0287799 (PMC10621988; doi:10.1371/journal.pone.0287799)
Supplement: S6 Table — (XLSX) [file pone.0287799.s006.xlsx]

## Sheet: Sheet1
									Intestinal histological score
	Group A					Group B					Group C					Group D
0	0	1	0.333333		0	1	0	0.333333		1	1	2	1.33333		1	1	1	1
1	0	0	0.333333		1	1	0	0.666667		4	4	3	3.66667		1	2	1	1.33333
1	0	0	0.333333		0	0	1	0.333333		4	4	4	4		1	1	0	0.666667
0	1	0	0.333333		0	1	0	0.333333		4	4	4	4		2	2	2	2
0	0	0	0		0	1	0	0.333333		1	2	2	1.66667		1	1	0	0.666667
1	1	0	0.666667		0	1	0	0.333333		3	3	4	3.33333		1	1	1	1
0	0	0	0		1	0	0	0.333333		3	4	4	3.66667		1	0	1	0.666667
1	0	0	0.333333		0	0	1	0.333333		4	4	4	4		1	1	1	1
0	1	0	0.333333		1	1	0	0.666667		4	4	3	3.66667		1	1	3	1.66667
1	0	1	0.666667		0	0	0	0		4	4	4	4		2	2	3	2.33333
0	0	1	0.333333		1	0	0	0.333333		4	4	3	3.66667		2	1	3	2
1	1	0	0.666667		0	0	1	0.333333		3	4	4	3.66667		2	0	1	1
0	1	0	0.333333		0	1	0	0.333333		2	3	4	3		2	3	2	2.33333
0	0	1	0.333333		1	0	0	0.333333		1	1	2	1.33333		1	1	2	1.33333
0	1	1	0.666667		0	0	0	0		4	3	4	3.66667		2	3	3	2.66667
1	1	0	0.666667		1	0	1	0.666667		4	4	4	4		1	1	2	1.33333
0	1	1	0.666667		0	0	1	0.333333		4	3	4	3.66667		2	2	2	2
0	0	1	0.333333		1	1	0	0.666667		3	4	4	3.66667		1	1	1	1
0	1	0	0.333333		0	0	1	0.333333		4	4	3	3.66667		2	1	3	2
0	1	1	0.666667		1	0	0	0.333333		3	4	4	3.66667		3	2	1	2
1	0	0	0.333333		0	1	0	0.333333		4	3	3	3.33333		2	1	1	1.33333
1	0	0	0.333333		1	0	0	0.333333		4	4	4	4		1	1	0	0.666667
1	1	0	0.666667		0	1	0	0.333333		4	3	4	3.66667		1	1	1	1
0	0	1	0.333333		0	1	0	0.333333		4	4	3	3.66667		1	0	1	0.666667
1	0	1	0.666667		1	1	0	0.666667		2	4	3	3		2	1	3	2
1	1	0	0.666667		0	0	1	0.333333		1	2	2	1.66667		1	1	2	1.33333
0	1	1	0.666667		1	1	0	0.666667		4	4	4	4		1	1	1	1
0	0	1	0.333333		1	0	0	0.333333		4	3	2	3		2	2	2	2
0	1	0	0.333333		0	0	1	0.333333		1	2	2	1.66667		1	1	2	1.33333
1	1	0	0.666667		1	1	0	0.666667		4	4	4	4		2	1	1	1.33333
0	1	0	0.333333		1	0	0	0.333333		1	1	2	1.33333		2	1	1	1.33333
0	0	1	0.333333		0	0	1	0.333333		4	4	4	4		3	1	2	2
			0.4375					0.385417					3.27083					1.4375
			0.19743					0.171633					0.913607					0.570716
			0/32			0/32					26/32					11/32
			0			0					0.8125					0.3438
		A	B	C	D								A	B	C	D
	histological score	0.4375	0.385417	3.27083	1.4375	0.19743	0.171633	0.913607	0.570716				0	0	81.25	34.38
