# Supplementary material for: Identification and evaluation of probiotic potential of Bifidobacterium breve AHC3 isolated from chicken intestines and its effect on necrotizing enterocolitis (NEC) in newborn SD rats
Source: PLoS One. 2023 Nov 2;18(11):e0287799. doi: 10.1371/journal.pone.0287799 (PMC10621988; doi:10.1371/journal.pone.0287799)
Supplement: S7 Table — (XLSX) [file pone.0287799.s007.xlsx]

## Sheet: Sheet1
			TNF-α (pg/ml)								IL-10 (pg/ml)
group A	29.025	33.714	26.893	29.8773	3.48946			group A	189.632	170.21	186.748	182.197	10.4804
group B	21.255	27.432	26.289	24.992	3.28641			group B	203.134	193.855	174.603	190.531	14.5531
group C	68.59	73.641	70.674	70.9683	2.53833			group C	67.156	85.029	87.62	79.935	11.1425
group D	42.228	39.96	41.071	41.0863	1.13408			group D	161.494	149.558	141.4	150.817	10.106
