# Supplementary material for: Identification and evaluation of probiotic potential of Bifidobacterium breve AHC3 isolated from chicken intestines and its effect on necrotizing enterocolitis (NEC) in newborn SD rats
Source: PLoS One. 2023 Nov 2;18(11):e0287799. doi: 10.1371/journal.pone.0287799 (PMC10621988; doi:10.1371/journal.pone.0287799)
Supplement: S8 Table — (XLSX) [file pone.0287799.s008.xlsx]

## Sheet: Sheet1
			Gray value of iNOS
	1	2	3	4	5
group A	80.62	71.43	95.28	89.92	91.4	85.73	9.63729
group B	94.87	75.55	86.32	69.16	97.79	84.738	12.274
group C	133.48	165.24	100.27	140.38	129.95	133.864	23.2966
group D	78.63	97.49	100.2	94.11	109.36	95.958	11.2208
